# Supplementary material for: Mitochondrial malfunction and atrophy of astrocytes in the aged human cerebral cortex
Source: Nat Commun. 2023 Dec 16;14:8380. doi: 10.1038/s41467-023-44192-0 (PMC10725430; doi:10.1038/s41467-023-44192-0)
Supplement: Supplementary file 3 — Source Data [file 41467_2023_44192_MOESM3_ESM.xlsx]

## Sheet: Fig.1d,e,f,g,h,i
Fig.1d							Fig.1e							Fig.1f							Fig.1.g							Fig.1.h							Fig.1.i
proteins/lipids	younger			older			Cyts c,b(Fe2+)/protein	younger			older			Cyts c/Cyts b	younger			older			proteins/lipids	younger			older			Cyts c,b(Fe2+)/protein		younger			older		Cyts c/Cyts b		younger			older
	Sex	Value*		Sex	Value			Sex	Value		Sex	Value			Sex	Value		Sex	Value			Sex	Value		Sex	Value			Sex	Value		Sex	Value			Sex	Value		Sex	Value
	female	1.03327		female	0.65268			female	0.19652		female	0.25084			female	0.36916		female	0.38974			female	0.93999		female	1.57684			female	0.41522		female	0.32258			female	1.61194		female	1.14412
	female	0.92259		female	0.5532			female	0.27167		female	0.32111			female	0.50672		female	0.6864			female	0.92484		female	2.06816			female	0.2858		female	0.31063			female	1.26459		female	1.43544
	female	0.91529		female	0.39409			female	0.24527		female	0.24285			female	0.33993		female	0.2557			female	0.96239		female	1.48658			female	0.41704		female	0.40873			female	1.36501		female	2.15564
	female	0.86647		female	0.72483			female	0.2219		female	0.29536			female	0.33707		female	0.53079			female	1.00442		female	1.8272			female	0.26433		female	0.51769			female	1.069		female	2.17017
	female	1.09239		female	0.55556			female	0.18407		female	0.32426			female	0.77986		female	0.57629			female	1.06672		female	1.4956			female	0.30244		female	0.46964			female	1.2784		female	2.14933
	female	0.89816		female	0.64949			female	0.22305		female	0.18376			female	0.52712		female	0.2859			female	0.90642		female	1.5218			female	0.30913		female	0.39387			female	1.44173		female	1.88894
	female	0.91895		female	0.65607			female	0.3112		female	0.20883			female	0.85902		female	0.41497			female	0.88199		male	0.73864			female	0.28661		male	0.22398			female	1.38515		male	0.79207
	female	0.84677		male	0.91488			female	0.35337		male	0.33389			female	0.80178		male	1.51947			female	0.82517		male	1.25403			female	0.25317		male	0.15068			female	1.08555		male	1.10751
	female	0.85947		male	0.68951			female	0.33585		male	0.19879			female	0.81328		male	1.12673			female	0.99193		male	1.27899			female	0.31723		male	0.49106			female	1.36739		male	1.9565
	female	0.69975		male	0.83257			female	0.4391		male	0.23379			female	0.49652		male	1.21158			female	0.85812		male	1.00729			female	0.25921		male	0.65728			female	0.94699		male	2.00459
	female	0.92054		male	0.76969			female	0.12704		male	0.39057			female	0.44849		male	1.30737			female	1.3636		male	1.00369			female	0.16758		male	0.41012			female	0.507		male	1.49068
	female	0.81575		male	0.94457			female	0.21053		male	0.25081			female	0.49219		male	0.32845			female	1.00053		male	1.19767			female	0.47425		male	0.48196			female	1.6962		male	1.98374
	female	0.90736		male	1.00399			female	0.26315		male	0.10796			female	0.49756		male	0.11898			female	1.08527		male	1.49875			female	0.45993		male	0.15993			female	1.51427		male	0.75154
	female	0.82377		male	0.9213			female	0.255		male	0.25733			female	0.50597		male	0.29568			female	1.05871		male	1.427			female	0.37951		male	0.36465			female	1.43966		male	1.78021
	female	0.77434		male	0.9245			female	0.22632		male	0.17467			female	0.4043		male	0.20335			female	1.10472		male	1.35145			female	0.43854		male	0.41118			female	1.6381		male	1.96779
	female	0.7069		male	0.87836			female	0.27628		male	0.20214			female	0.4668		male	0.27835			female	1.18658		male	1.08277			female	0.42507		male	0.82694			female	1.49783		male	2.13594
	female	0.71267		male	0.65766			female	0.29848		male	0.22152			female	0.31869		male	0.17998			female	1.08748		male	1.25626			female	0.2568		male	0.67737			female	1.29295		male	2.40136
	female	0.73747		male	0.90136			female	0.31663		male	0.2014			female	0.45256		male	0.22447			female	0.841		male	1.13706			female	0.47735		male	0.21505			female	2.11178		male	0.56257
	male	0.88771		male	0.98112			male	0.44153		male	0.25071			male	0.67969		male	0.4038			female	0.94015		male	0.97101			female	0.57971		male	0.15897			female	1.25349		male	0.32083
	male	1.07195		male	1.01562			male	0.42113		male	0.23633			male	0.64186		male	0.33557			female	0.99536		male	1.25484			female	0.62492		male	0.34155			female	1.66526		male	0.80193
	male	0.98049		male	0.81599			male	0.28571		male	0.27183			male	0.48562		male	0.36942			female	0.97105		male	1.00842			female	0.53809		male	0.27723			female	0.58446		male	0.73472
	male	1.04142						male	0.3167						male	0.433499						male	1.20767		male	1.60652			male	0.30337		male	0.34376			male	1.08228		male	1.19821
	male	0.76115						male	0.47435						male	0.48528						male	1.08295		male	1.34543			male	0.38071		male	0.4768			male	1.33029		male	1.04028
	male	0.83451						male	0.52174						male	0.67764						male	1.21839		male	1.09252			male	0.26577		male	0.34178			male	0.68073		male	1.14422
	male	1.12099						male	0.42417						male	0.57313						male	1.30101		male	0.88001			male	0.3197		male	0.27859			male	1.31001		male	0.53535
	male	0.90109						male	0.34066						male	0.61622						male	1.15716		male	0.93757			male	0.21311		male	0.27511			male	1.03712		male	0.71835
	male	1.09692						male	0.40179						male	0.6717						male	1.21124		male	1.09841			male	0.33309		male	0.34474			male	1.2206		male	1.1114
	male	0.96953						male	0.39867						male	0.81122						male	0.9864						male	0.4263						male	1.2463
	male	0.81641						male	0.46774						male	1.8962						male	1.26726						male	0.45167						male	1.29847
	male	0.90283						male	0.36593						male	1.48688						male	1.04075						male	0.4503						male	1.40802
	male	0.916						male	0.36741						male	1.51459						male	1.10303						male	0.27305						male	0.99718
	male	0.95329						male	0.46338						male	1.85405
	male	0.92094						male	0.35849						male	1.57325
	male	0.94886						male	0.5485						male	1.98363
	male	0.97297						male	0.57875						male	1.78995
	male	0.93644						male	0.60799						male	1.74307
	male	1.02621						male	0.35526						male	1.10525
	male	1.05886						male	0.45408						male	1.65619
Two-tailed Mann-Whitney test P=0.00879; n=38;n=21; (N=4; N=3)							Two-tailed Mann-Whitney test P=3.1627E-4; n=38;n=21; (N=4; N=3)							Two-tailed Mann-Whitney test P=0.00127; n=38;n=21; (N=4; N=3)							Two-tailed Mann-Whitney test P=0.00155; n=31;n=27; (N=3; N=4)							Two-tailed Mann-Whitney test P=0.76709 ; n=31;n=27; (N=3; N=4)							Two-tailed Mann-Whitney test P=0.64003 ; n=31;n=27; (N=3; N=4)

## Sheet: Fig.2c,d,e,f,h,j,k,m
Fig.2.c							Fig.2.d							Fig.2.e							Fig.2.f
Branch length, µm	younger			older			Max No. of intersections	younger			older			No. of primary branches	younger			older			Ramification index	younger			older
	Sex	Value		Sex	Value			Sex	Value		Sex	Value			Sex	Value		Sex	Value			Sex	Value		Sex	Value
	male	30		female	22			male	55		female	41			male	6		female	6			male	9.8		female	1.75
	male	29		male	27			male	59		male	49			male	9		male	8			male	6.2		male	6.88
	male	24		female	24			male	61		female	51			male	7		female	10			male	8.17		female	5.1
	male	28		male	23			male	60		male	36			male	5		male	7			male	12		male	5.14
	female	29		female	25			female	59		female	51			female	10		female	7			female	5.9		female	7.28
	female	28						female	48						female	14						female	4.14
Two-tailed Mann-Whitney test P=0.02739; n=6;n=5;							Two-tailed Mann-Whitney test P=0.03493; n=6;n=5;							Two-tailed Mann-Whitney test P=0.92625; n=6;n=5;							Two-tailed Mann-Whitney test P=0.23533; n=6;n=5;
Fig.2.h							Fig.2.j							Fig.2.k							Fig.2.m
Domain area, µm2	younger			older			No. of coupled cells	younger			older			Leaflet volume fraction (VF), %	younger			older			Ri, MOhm	younger			older
	Sex	Value		Sex	Value			Sex	Value		Sex	Value			Sex	Value		Sex	Value			Sex	Value		Sex	Value
	male	15501		female	4737			male	14		female	5			male	0.00983		male	0.02195			male	56.4542		female	80.4509
	male	14987		male	11750			male	36		male	25			male	0.02419		female	0.00815			male	123.605		female	155.218
	male	13595		female	12645			male	20		female	6			male	0.02698		male	0.00918			female	70.694		female	175.732
	male	17870		male	11975			male	16		male	1			male	0.01704		female	0.01044			male	51.5459		female	209.443
	female	20449		female	14820			female	19		female	12			female	0.04174						male	42.2464		male	34.5103
	female	17369						female	17						female	0.02576						male	41.32		male	144.319
																						female	119.661		female	255.703
Two-tailed Mann-Whitney test P=0.01371; n=6;n=5;							One-tail Mann-Whitney test P=0.04142; n=6;n=5;							Two-tailed Mann-Whitney test P=0.03498; n=6;n=4;								male	53.9673
																					Two-tailed Mann-Whitney test P=0.04284; n=8 (N=8);n=7(N=7)
Two-tailed Mann-Whitney test P=0.00879; n=38;n=21; (N=4; N=3)

## Sheet: Fig.3b,d,f,h,j
Fig.3.b							Fig.3.d							Fig.3.f							Fig.3.h							Fig.3.j
GFAP% of the frame	younger			older			Ezrin, domain/soma	younger			older			Norm GFAP	younger			older			Norm ezrin	younger			older			Norm GS	younger			older
	Sex	Value		Sex	Value			Sex	Value		Sex	Value			Sex	Value		Sex	Value			Sex	Value		Code	Value			Sex	Value		Code	Value
	male	17.3		male	27.1			male	58.2		male	46.2			male	0.62885		female	0.83028			male	0.96365		female	0.56752			male	0.83998		female	0.86357
	male	19.1		male	30.2			male	61.1		male	46.7			female	0.92776		female	0.86481			female	1.15448		female	0.71993			female	0.72377		female	0.82376
	male	18.6		male	26.4			male	62.2		male	50.1			male	0.91987		male	0.88797			male	1.00896		male	0.91055			male	0.70763		male	0.83453
	male	17.1		male	28.4			male	68.7		male	43.5			male	0.81732		male	0.88599			male	0.8314		male	0.93802			male	0.61643		male	0.92716
	male	17.4		male	28.4			male	58.5		male	39.7			male	0.85596		male	0.96698			male	1.03356		male	0.87795			male	0.60019		male	0.88113
	male	18.4		male	29.2			male	65		male	37.6			male	0.80199		female	1.01557			male	1.0627		female	1.01559			male	0.61511		female	1.14686
	male	18.3		male	27.3			female	63.6		male	38.8			female	0.76769		female	1.04032			female	1.20676		female	0.9867			female	0.75204		female	1.03627
	male	19.2		male	27.3			female	65.2		male	41.3
	male	16.4		male	30.1			female	61.2		female	41.2
	male	17.4		male	28.7						female	34.8
	male	18.1		male	30.4						female	42.9
	male	18		male	31.2						female	39.7
	male	17.6		male	29.4		Two-tailed Mann-Whitney test P=1.42773E-4; n=9;n=12; (N=3;N=3;)							One-tailed Mann-Whitney test P=0.02764; n=7;n=7;							Two-tailed Mann-Whitney test P=0.04091; n=7;n=7;							Two-tailed Mann-Whitney test P=0.00494; n=7;n=7;
	male	16.3		male	30.3
	male	16.7		male	32.2
	male	18.1		male	31.6
	female	19.2		male	29.9
	female	15.6		male	32.4
	female	16.4		male	42.1
	female	16.8		male	34.8
	female	18.2		male	40.7
	female	16.7		male	37.6
	female	17.3		male	38.3
	female	17.4		male	37.4
				female	37.2
				female	42
				female	35.5
				female	38.4
				female	34.8
				female	39.2
				female	37.6
				female	40.2
				female	38.6
				female	41.3
Two-tailed Mann-Whitney test P=1.23649E-10; n=24;n=34; (N=3;N=4;)

## Sheet: Fig.4b-i
Fig.4.b							Fig.4.d
Rin, Mohm	younger			older			Max frequency, Hz	younger			older
	Sex	Value		Sex	Value			Sex	Value		Sex	Value
	male	189.811		male	186.836			male	55.3378		male	63.813
	male	186.047		female	169.393			male	49.836		female	75.212
	male	146.13		female	87.7148			male	61.5263		female	26.215
	female	115.282		female	139.785			female	17.501		female	58.116
Two-tailed Mann-Whitney test P=0.66501; n=4;n=4;							Two-tailed Mann-Whitney test P=0.31232; n=4;n=4;
Fig.4.e							Fig.4.f
Rheobase, pA	younger			older			AHP, mV	younger			older
	Sex	Value		Sex	Value			Sex	Value		Sex	Value
	male	120		male	120			male	4.99551		male	2.70986
	male	80		female	80			male	1.44714		female	3.12621
	male	240		female	160			male	0.81763		female	0.40786
	female	80		female	120			female	1.15987		female	2.70929
Two-tailed Mann-Whitney test P=0.87939; n=4;n=4;							Two-tailed Mann-Whitney test P=0.88523; n=4;n=4;
Fig.4.g							Fig.4.h
AP adaptation	younger			older			AP overshoot, mV	younger			older
	Sex	Value		Sex	Value			Sex	Value		Sex	Value
	male	3.12192		male	3.57032			male	35.7971		male	20.6909
	male	2.16916		female	2.58323			male	20.6299		female	24.4751
	male	5.58566		female	3.4266			male	49.6712		female	30.8838
	female	5.02104		female	5.16252			female	28.0672		female	27.8931
Two-tailed Mann-Whitney test P=0.9999; n=4;n=4;							Two-tailed Mann-Whitney test P=0.47049; n=4;n=4;
Fig.4.i
AP half-width, ms	younger			older
	Sex	Value		Sex	Value
	male	0.86523		male	0.90044
	male	1.1306		female	0.81839
	male	0.78783		female	1.16616
	female	0.97637		female	0.92661
Two-tailed Mann-Whitney test P=0.88523; n=4;n=4;

## Sheet: Suppl. Fig.1a,b
Suppl.Fig.1a									Suppl.Fig.1b
proteins/lipids	younger				older				Cyts c,b(Fe2+)/protein	younger				older
	Age band	Sex	Value		Age band	Sex	Value			Age band	Sex	Value		Age band	Sex	Value
	40-50	female	1.03327		>70	female	0.65268			40-50	female	0.19652		>70	female	0.25084
	40-50	female	0.92259		>70	female	0.5532			40-50	female	0.27167		>70	female	0.32111
	40-50	female	0.91529		>70	female	0.39409			40-50	female	0.24527		>70	female	0.24285
	40-50	female	0.86647		>70	female	0.72483			40-50	female	0.2219		>70	female	0.29536
	40-50	female	1.09239		>70	female	0.55556			40-50	female	0.18407		>70	female	0.32426
	40-50	female	0.89816		>70	female	0.64949			40-50	female	0.22305		>70	female	0.18376
	40-50	female	0.91895		>70	female	0.65607			40-50	female	0.3112		>70	female	0.20883
	40-50	female	0.84677		60-70	female	0.91488			40-50	female	0.35337		60-70	female	0.33389
	40-50	female	0.85947		60-70	female	0.68951			40-50	female	0.33585		60-70	female	0.19879
	40-50	female	0.69975		60-70	female	0.83257			40-50	female	0.4391		60-70	female	0.23379
	40-50	female	0.92054		60-70	female	0.76969			40-50	female	0.12704		60-70	female	0.39057
	40-50	female	0.81575		50-60	male	0.94457			40-50	female	0.21053		50-60	male	0.25081
	40-50	female	0.90736		50-60	male	1.00399			40-50	female	0.26315		50-60	male	0.10796
	40-50	female	0.82377		50-60	male	0.9213			40-50	female	0.255		50-60	male	0.25733
	40-50	female	0.77434		50-60	male	0.9245			40-50	female	0.22632		50-60	male	0.17467
	40-50	female	0.7069		50-60	male	0.87836			40-50	female	0.27628		50-60	male	0.20214
	40-50	female	0.71267		50-60	male	0.65766			40-50	female	0.29848		50-60	male	0.22152
	40-50	female	0.73747		50-60	male	0.90136			40-50	female	0.31663		50-60	male	0.2014
	20-30	male	0.88771		50-60	male	0.98112			20-30	male	0.44153		50-60	male	0.25071
	20-30	male	1.07195		50-60	male	1.01562			20-30	male	0.42113		50-60	male	0.23633
	20-30	male	0.98049		50-60	male	0.81599			20-30	male	0.28571		50-60	male	0.27183
	20-30	male	1.04142							20-30	male	0.3167
	20-30	male	0.76115							20-30	male	0.47435
	20-30	male	0.83451							20-30	male	0.52174
	20-30	male	1.12099							20-30	male	0.42417
	20-30	male	0.90109							20-30	male	0.34066
	20-30	male	1.09692							20-30	male	0.40179
	20-30	male	0.96953							20-30	male	0.39867
	30-40	male	0.81641							30-40	male	0.46774
	30-40	male	0.90283							30-40	male	0.36593
	30-40	male	0.916							30-40	male	0.36741
	30-40	male	0.95329							30-40	male	0.46338
	30-40	male	0.92094							30-40	male	0.35849
	30-40	male	0.94886							30-40	male	0.5485
	30-40	male	0.97297							30-40	male	0.57875
	30-40	male	0.93644							30-40	male	0.60799
	30-40	male	1.02621							30-40	male	0.35526
	30-40	male	1.05886							30-40	male	0.45408

## Sheet: Suppl. Fig.2a,b
Suppl.Fig.2a							Suppl.Fig.2b
Cyts a (Fe2+) /proteins							Cyts a (Fe2+) /proteins	younger				older
	Sex	Value*		Sex	Value			Age band	Sex	Value*		Age band	Sex	Value
	female	0.50958		male	0.4262			40-50	female	0.50958		60-70	male	0.4262
	female	0.47617		male	0.74316			40-50	female	0.47617		60-70	male	0.74316
	female	0.51109		male	0.62961			40-50	female	0.51109		60-70	male	0.62961
	female	0.51219		male	0.85961			40-50	female	0.51219		60-70	male	0.85961
	female	0.78625		male	0.34628			40-50	female	0.78625		60-70	male	0.34628
	female	0.86288		male	0.4081			40-50	female	0.86288		60-70	male	0.4081
	female	0.71908		male	0.41415			40-50	female	0.71908		60-70	male	0.41415
	female	0.97846		male	0.48426			40-50	female	0.97846		60-70	male	0.48426
	female	0.83831		male	0.45338			40-50	female	0.83831		60-70	male	0.45338
	female	0.9084		male	0.4083			40-50	female	0.9084		50-60	male	0.4083
	male	0.78003		male	0.48716			20-30	male	0.78003		50-60	male	0.48716
	male	1.27662		male	0.31398			20-30	male	1.27662		50-60	male	0.31398
	male	1.05501		male	0.4387			20-30	male	1.05501		50-60	male	0.4387
	male	1.07009		male	0.38451			20-30	male	1.07009		50-60	male	0.38451
	male	1.17258						20-30	male	1.17258
	male	0.55109						30-40	male	0.55109
	male	0.57677						30-40	male	0.57677
	male	0.39912						30-40	male	0.39912
	male	0.72768						30-40	male	0.72768
	male	0.70542						30-40	male	0.70542
	Two-tailed Mann-Whitney test P=4.98103E-4; n=20;n=14; (N=4; N=3)

## Sheet: Suppl. Fig.3a,b
Suppl.Fig.3a									Suppl.Fig.3b
proteins/lipids	younger				older				Cyts c,b(Fe2+)/protein	younger				older
	Age band	Sex	Value		Age band	Sex	Value			Age band	Sex	Value		Age band	Sex	Value
	40-50	female	0.93999		>70	female	1.57684			40-50	female	0.41522		>70	female	0.32258
	40-50	female	0.92484		>70	female	2.06816			40-50	female	0.2858		>70	female	0.31063
	40-50	female	0.96239		>70	female	1.48658			40-50	female	0.41704		>70	female	0.40873
	40-50	female	1.00442		>70	female	1.8272			40-50	female	0.26433		>70	female	0.51769
	40-50	female	1.06672		>70	female	1.4956			40-50	female	0.30244		>70	female	0.46964
	40-50	female	0.90642		>70	female	1.5218			40-50	female	0.30913		>70	female	0.39387
	40-50	female	0.88199		60-70	female	0.73864			40-50	female	0.28661		60-70	female	0.22398
	40-50	female	0.82517		60-70	female	1.25403			40-50	female	0.25317		60-70	female	0.15068
	40-50	female	0.99193		60-70	female	1.27899			40-50	female	0.31723		60-70	female	0.49106
	40-50	female	0.85812		60-70	female	1.00729			40-50	female	0.25921		60-70	female	0.65728
	40-50	female	1.3636		60-70	female	1.00369			40-50	female	0.16758		60-70	female	0.41012
	40-50	female	1.00053		60-70	female	1.19767			40-50	female	0.47425		60-70	female	0.48196
	40-50	female	1.08527		60-70	male	1.49875			40-50	female	0.45993		60-70	male	0.15993
	40-50	female	1.05871		60-70	male	1.427			40-50	female	0.37951		60-70	male	0.36465
	40-50	female	1.10472		60-70	male	1.35145			40-50	female	0.43854		60-70	male	0.41118
	40-50	female	1.18658		60-70	male	1.08277			40-50	female	0.42507		60-70	male	0.82694
	40-50	female	1.08748		60-70	male	1.25626			40-50	female	0.2568		60-70	male	0.67737
	40-50	female	0.841		50-60	male	1.13706			40-50	female	0.47735		50-60	male	0.21505
	40-50	female	0.94015		50-60	male	0.97101			40-50	female	0.57971		50-60	male	0.15897
	40-50	female	0.99536		50-60	male	1.25484			40-50	female	0.62492		50-60	male	0.34155
	40-50	female	0.97105		50-60	male	1.00842			40-50	female	0.53809		50-60	male	0.27723
	20-30	male	1.20767		50-60	male	1.60652			20-30	male	0.30337		50-60	male	0.34376
	20-30	male	1.08295		50-60	male	1.34543			20-30	male	0.38071		50-60	male	0.4768
	20-30	male	1.21839		50-60	male	1.09252			20-30	male	0.26577		50-60	male	0.34178
	20-30	male	1.30101		50-60	male	0.88001			20-30	male	0.3197		50-60	male	0.27859
	20-30	male	1.15716		50-60	male	0.93757			20-30	male	0.21311		50-60	male	0.27511
	20-30	male	1.21124		50-60	male	1.09841			20-30	male	0.33309		50-60	male	0.34474
	20-30	male	0.9864							20-30	male	0.4263
	30-40	male	1.26726							30-40	male	0.45167
	30-40	male	1.04075							30-40	male	0.4503
	30-40	male	1.10303							30-40	male	0.27305

## Sheet: Suppl.Fig.4a,b,c,d,e,f,g,h
Suppl.Fig.4a									Suppl.Fig.4b									Suppl.Fig.4c									Suppl.Fig.4d
Branch length, µm	younger				older				Max No. of intersections	younger				older				No. of primary branches	younger				older				Ramification index	younger				older
	Age band	Sex	Value		Age band	Sex	Value			Age band	Sex	Value		Age band	Sex	Value			Age band	Sex	Value		Age band	Sex	Value			Age band	Sex	Value		Age band	Sex	Value
	40-50	male	30		60-70	female	22			40-50	male	55		60-70	female	41			40-50	male	6		60-70	female	6			40-50	male	9.8		60-70	female	1.75
	40-50	male	29		50-60	male	27			40-50	male	59		50-60	male	49			40-50	male	9		50-60	male	8			40-50	male	6.2		50-60	male	6.88
	30-40	male	24		50-60	female	24			30-40	male	61		50-60	female	51			30-40	male	7		50-60	female	10			30-40	male	8.17		50-60	female	5.1
	20-30	male	28		50-60	male	23			20-30	male	60		50-60	male	36			20-30	male	5		50-60	male	7			20-30	male	12		50-60	male	5.14
	30-40	female	29		50-60	female	25			30-40	female	59		50-60	female	51			30-40	female	10		50-60	female	7			30-40	female	5.9		50-60	female	7.28
	40-50	female	28							40-50	female	48							40-50	female	14							40-50	female	4.14
Suppl.Fig.4e									Suppl.Fig.4f									Suppl.Fig.4g									Suppl.Fig.4h
Domain area, µm2	younger				older				No. of coupled cells	younger				older				Leaflet volume fraction (VF), %	younger				older				Ri, MOhm	younger				older
	Age band	Sex	Value		Age band	Sex	Value			Age band	Sex	Value		Age band	Sex	Value			Age band	Sex	Value		Age band	Sex	Value			Age band	Sex	Value		Age band	Sex	Value
	40-50	male	15501		60-70	female	4737			40-50	male	14		60-70	female	5			40-50	male	0.00983		50-60	male	0.02195			40-50	male	56.4542		50-60	female	80.4509
	40-50	male	14987		50-60	male	11750			40-50	male	36		50-60	male	25			40-50	male	0.02419		50-60	female	0.00815			20-30	male	123.605		50-60	female	155.218
	30-40	male	13595		50-60	female	12645			30-40	male	20		50-60	female	6			30-40	male	0.02698		50-60	male	0.00918			30-40	female	70.694		60-70	female	175.732
	20-30	male	17870		50-60	male	11975			20-30	male	16		50-60	male	1			20-30	male	0.01704		50-60	female	0.01044			40-50	male	51.5459		60-70	female	209.443
	30-40	female	20449		50-60	female	14820			30-40	female	19		50-60	female	12			30-40	female	0.04174							30-40	male	42.2464		50-60	male	34.5103
	40-50	female	17369							40-50	female	17							40-50	female	0.02576							30-40	male	41.32		50-60	male	144.319
																												40-50	female	119.661		>70	female	255.703
																												30-40	male	53.9673
Two-tailed Mann-Whitney test P=0.00879; n=38;n=21; (N=4; N=3)

## Sheet: Suppl.Fig.5a,b,c,d,e
Suppl.Fig.5a									Suppl.Fig.5b									Suppl.Fig.5c									Suppl.Fig.5d									Suppl.Fig.5e
GFAP% of the frame	younger				older				Ezrin, domain/soma	younger				older				Norm GFAP	younger				older				Noorm ezrin	younger				older				Norm GS	younger				older
	Age band	Sex	Value		Age band	Sex	Value			Age band	Sex	Value		Age band	Sex	Value			Age band	Sex	Value		Age band	Sex	Value			Age band	Sex	Value		Age band	Sex	Value			Age band	Sex	Value		Age band	Sex	Value
	20-30	male	17.3		50-60	male	27.1			20-30	male	58.2		50-60	male	46.2			<20	male	0.62885		50-60	female	0.83028			<20	male	0.96365		50-60	female	0.56752			<20	male	0.83998		50-60	female	0.86357
	20-30	male	19.1		50-60	male	30.2			20-30	male	61.1		50-60	male	46.7			30-40	female	0.92776		60-70	female	0.86481			30-40	female	1.15448		60-70	female	0.71993			30-40	female	0.72377		60-70	female	0.82376
	20-30	male	18.6		50-60	male	26.4			20-30	male	62.2		50-60	male	50.1			30-40	male	0.91987		60-70	male	0.88797			30-40	male	1.00896		60-70	male	0.91055			30-40	male	0.70763		60-70	male	0.83453
	20-30	male	17.1		50-60	male	28.4			20-30	male	68.7		50-60	male	43.5			30-40	male	0.81732		60-70	male	0.88599			30-40	male	0.8314		60-70	male	0.93802			30-40	male	0.61643		60-70	male	0.92716
	20-30	male	17.4		50-60	male	28.4			20-30	male	58.5		60-70	male	39.7			40-50	male	0.85596		50-60	male	0.96698			40-50	male	1.03356		50-60	male	0.87795			40-50	male	0.60019		50-60	male	0.88113
	20-30	male	18.4		50-60	male	29.2			20-30	male	65		60-70	male	37.6			40-50	male	0.80199		50-60	female	1.01557			40-50	male	1.0627		50-60	female	1.01559			40-50	male	0.61511		50-60	female	1.14686
	20-30	male	18.3		50-60	male	27.3			40-50	female	63.6		60-70	male	38.8			40-50	female	0.76769		60-70	female	1.04032			40-50	female	1.20676		60-70	female	0.9867			40-50	female	0.75204		60-70	female	1.03627
	20-30	male	19.2		50-60	male	27.3			40-50	female	65.2		60-70	male	41.3
	20-30	male	16.4		50-60	male	30.1			40-50	female	61.2		60-70	female	41.2
	20-30	male	17.4		50-60	male	28.7							60-70	female	34.8
	20-30	male	18.1		50-60	male	30.4							60-70	female	42.9
	20-30	male	18		50-60	male	31.2							60-70	female	39.7
	20-30	male	17.6		50-60	male	29.4
	20-30	male	16.3		50-60	male	30.3
	20-30	male	16.7		50-60	male	32.2
	20-30	male	18.1		50-60	male	31.6
	40-50	female	19.2		60-70	male	29.9
	40-50	female	15.6		60-70	male	32.4
	40-50	female	16.4		60-70	male	42.1
	40-50	female	16.8		60-70	male	34.8
	40-50	female	18.2		60-70	male	40.7
	40-50	female	16.7		60-70	male	37.6
	40-50	female	17.3		60-70	male	38.3
	40-50	female	17.4		60-70	male	37.4
					60-70	female	37.2
					60-70	female	42
					60-70	female	35.5
					60-70	female	38.4
					60-70	female	34.8
					60-70	female	39.2
					60-70	female	37.6
					60-70	female	40.2
					60-70	female	38.6
					60-70	female	41.3

## Sheet: Suppl. Fig.6b
Suppl. Fig. 6b
	Sex	Value		Sex	Value
	male	25		male	17
	male	24		male	29
	male	25		male	25
	male	24		male	25
	male	25		male	23
	male	24		male	19
	female	22		male	25
	female	21		male	20
	female	18		male	26
				female	24
				female	26
				female	31
	Two-tailed Mann-Whitney test P=0.33003; n=9;n=12; (N=3;N=4;)

[truncated: 4 more sheets: Suppl. Fig. 7b,c,d,e,f,g, Western blot GFAP, Western blot ezrin, Western blot GS]
